# Supplementary material for: Causal Association of Coffee Consumption and Total, Knee, Hip and Self-Reported Osteoarthritis: A Mendelian Randomization Study
Source: Front Endocrinol (Lausanne). 2021 Nov 10;12:768529. doi: 10.3389/fendo.2021.768529 (PMC8631393; doi:10.3389/fendo.2021.768529)
Supplement: Supplementary file 2 [file DataSheet_2.zip]

Archive with 2 entries (2 files):
- Secondary SNPs.csv
- Primary SNPs.csv
