# Supplementary material for: Causal Association of Coffee Consumption and Total, Knee, Hip and Self-Reported Osteoarthritis: A Mendelian Randomization Study
Source: Front Endocrinol (Lausanne). 2021 Nov 10;12:768529. doi: 10.3389/fendo.2021.768529 (PMC8631393; doi:10.3389/fendo.2021.768529)
Supplement: Supplementary file 2 [file DataSheet_2.zip › Secondary SNPs.csv]

chr	pos	SNPID	closest gene	a1	a2	EAF	effect	se	Pvalue	n
2	27584444	rs1260326	GCKR	T	C	0.41	-0.04	0.01	1.06E-07	91407
4	89258106	rs1481012	ABCG2	A	G	0.89	0.06	0.01	1.13E-06	87994
7	17251102	rs4410790	AHR	T	C	0.37	-0.14	0.01	1.48E-57	86338
7	17253631	rs6968554	AHR	A	G	0.39	-0.13	0.01	2.54E-57	86867
7	72673793	rs7800944	MLXIPL	T	C	0.72	-0.05	0.01	7.82E-09	87998
7	75454041	rs17685	POR	A	G	0.29	0.07	0.01	9.06E-14	85140
11	27636492	rs6265	BDNF	T	C	0.19	-0.05	0.01	3.40E-07	89803
15	72806502	rs2470893	CYP1A1	T	C	0.31	0.12	0.01	6.89E-44	91462
15	72814933	rs2472297	CYP1A2	T	C	0.24	0.15	0.01	6.45E-47	87622
17	25373221	rs9902453	EFCAB5	A	G	0.54	-0.04	0.01	2.26E-06	90770
