# Supplementary material for: Causal Association of Coffee Consumption and Total, Knee, Hip and Self-Reported Osteoarthritis: A Mendelian Randomization Study
Source: Front Endocrinol (Lausanne). 2021 Nov 10;12:768529. doi: 10.3389/fendo.2021.768529 (PMC8631393; doi:10.3389/fendo.2021.768529)
Supplement: Supplementary file 2 [file DataSheet_2.zip › Primary SNPs.csv]

chr	pos	SNPID	closest gene	a1	a2	EAF	effect	se	Pvalue	n
1	177873210	rs574367	SEC16B	T	G	0.21	1.05	0.18	8.00E-09	375833
2	631606	rs10865548	TMEM18	G	A	0.83	1.54	0.19	4.46E-15	375833
2	27730940	rs1260326	GCKR	C	T	0.61	1.36	0.15	2.62E-19	375833
7	17277692	rs117692895	AHR	C	G	0.01	4.29	0.67	4.13E-10	374046
7	17284577	rs4410790	AHR	C	T	0.63	3.94	0.15	5.59E-141	375833
7	17334899	rs4719497	AHR	T	C	0.87	1.2	0.22	4.23E-08	375833
7	17443199	rs12699844	KCCAT333	C	T	0.47	1.24	0.15	1.35E-16	375833
7	17562952	rs73073176	LOC101927630	C	T	0.87	2.31	0.22	5.06E-25	375833
7	73037956	rs34060476	MLXIPL	G	A	0.13	1.89	0.22	5.06E-18	375833
7	75615006	rs1057868	POR	T	C	0.29	1.97	0.16	5.26E-33	375833
11	56272114	rs597045	OR8U8	A	T	0.69	1.07	0.16	6.62E-11	375833
14	33075243	rs1956218	AKAP6	G	A	0.56	0.82	0.15	3.62E-08	375833
15	75027880	rs2472297	CYP1A1/2	T	C	0.27	4.54	0.17	5.19E-155	375833
18	57808978	rs66723169	MC4R	A	C	0.23	1.47	0.18	9.88E-17	375833
22	24747031	rs2330783	SPECC1L-ADORA2A	G	T	0.99	4.53	0.63	1.57E-12	375833
